# Supplementary material for: Identification of Three Clf-Sdr Subfamily Proteins in Staphylococcus warneri, and Comparative Genomics Analysis of a Locus Encoding CWA Proteins in Staphylococcus Species
Source: Front Microbiol. 2021 Jul 29;12:691087. doi: 10.3389/fmicb.2021.691087 (PMC8360574; doi:10.3389/fmicb.2021.691087)
Supplement: Supplementary Table 3 — Sequence identity matrix table containing all the SDR subfamily proteins compared in terms of SS, A, B, R, W, and M regions. [file Table_3.XLSX]

## Sheet: A
	ClfA_A	ClfB_A	SdrC_A	SdrD_A	SdrE_A	SdrF_A	SdrG_A	SdrI_A	SdrJ_A(NCTC11044)	SdrK_A(FDAARGOS_754)	SdrL_A(16A)	SdrL_A(FDAARGOS_754)	SdrL_A(SWO)	SdrL_A(WB224)
ClfA_A	100	25.72	23.05	25.58	31.07	22.01	29.65	26.63	30.96	27.25	23.27	23.27	23.27	23.27
ClfB_A	25.72	100	26.45	26.98	28.4	29.15	27.3	25.29	46.26	32.08	28.04	26.4	28.04	28.78
SdrC_A	23.05	26.45	100	25.74	26.26	42.15	26.37	40.18	27.13	30.63	70.41	70.71	69.82	71.3
SdrD_A	25.58	26.98	25.74	100	32.68	29.04	31.44	26.06	29.32	32.81	26.05	25.48	26.05	26.05
SdrE_A	31.07	28.4	26.26	32.68	100	31.91	48.34	27.32	33.08	46.85	27.03	27.59	27.03	27.75
SdrF_A	22.01	29.15	42.15	29.04	31.91	100	26.39	59.05	25.76	28.08	34.35	35.68	35.18	35.9
SdrG_A	29.65	27.3	26.37	31.44	48.34	26.39	100	27.12	30.98	50.93	28.62	28.48	28.62	30.19
SdrI_A	26.63	25.29	40.18	26.06	27.32	59.05	27.12	100	29.21	30.85	39.64	39.64	39.64	40.24
SdrJ_A(NCTC11044)	30.96	46.26	27.13	29.32	33.08	25.76	30.98	29.21	100	42.26	37.73	35.9	37.53	38.1
SdrK_A(FDAARGOS_754)	27.25	32.08	30.63	32.81	46.85	28.08	50.93	30.85	42.26	100	45.36	41.81	45.36	43.98
SdrL_A(16A)	23.27	28.04	70.41	26.05	27.03	34.35	28.62	39.64	37.73	45.36	100	92.36	99.55	95.73
SdrL_A(FDAARGOS_754)	23.27	26.4	70.71	25.48	27.59	35.68	28.48	39.64	35.9	41.81	92.36	100	91.91	92.56
SdrL_A(SWO)	23.27	28.04	69.82	26.05	27.03	35.18	28.62	39.64	37.53	45.36	99.55	91.91	100	95.28
SdrL_A(WB224)	23.27	28.78	71.3	26.05	27.75	35.9	30.19	40.24	38.1	43.98	95.73	92.56	95.28	100

## Sheet: B
	SdrC_B1	SdrC_B2	SdrD_B1	SdrD_B2	SdrD_B3	SdrD_B4	SdrD_B5	SdrE_B1	SdrE_B2	SdrE_B3	SdrF_B1	SdrF_B2	SdrF_B3	SdrF_B4	SdrF_B5	SdrF_B6	SdrG_B1	SdrG_B2	SdrI_B1	SdrI_B2	SdrL_B(WB224)	SdrL_B1(FDAARGOS)	SdrL_B1(SWO)	SdrL_B1_(16A)	SdrL_B2(FDAARGOS)	SdrL_B2(SWO)	SdrL_B2_(16A)	SdrL_B3(FDAARGOS)	SdrL_B4(FDAARGOS)
SdrC_B1	100	53.7	42.48	71.17	70.09	75.23	53.21	49.14	75.68	51.85	58.82	65.42	70	63.3	70.91	55.56	51.3	54.63	59.66	53.27	53.64	87.5	87.5	87.5	77.98	52.29	52.29	80	54.13
SdrC_B2	53.7	100	33.93	50	54.21	51.85	96.36	45.13	58.88	94.55	44.35	52.34	50	52.78	50	68.18	44.14	67.27	43.1	70	70.64	50.93	50.93	50.93	55.45	69.72	69.72	55.56	70.64
SdrD_B1	42.48	33.93	100	48.67	47.27	49.55	34.55	41.74	42.98	34.55	39.83	44.95	45.45	45.95	45.45	37.61	40.52	40.37	40.16	41.28	48.48	41.82	40.91	40.91	44.55	47.69	47.69	44.55	48.48
SdrD_B2	71.17	50	48.67	100	71.96	85.32	49.07	52.63	74.77	50	53.33	66.36	73.64	63.89	74.55	56.07	53.1	56.07	54.62	57.94	51.85	70.91	70.91	70.91	71.3	52.78	52.78	73.64	52.78
SdrD_B3	70.09	54.21	47.27	71.96	100	75.7	54.21	50.46	65.42	55.14	48.67	71.3	70.09	69.44	70.09	51.43	52.29	55.24	48.7	54.29	55.66	67.92	67.29	67.29	71.03	55.14	55.14	71.03	55.66
SdrD_B4	75.23	51.85	49.55	85.32	75.7	100	50.93	53.15	72.48	51.85	53.85	66.36	69.72	63.89	69.72	55.14	52.68	57.01	57.26	57.01	52.78	71.56	72.48	72.48	70.37	50.93	50.93	74.31	52.78
SdrD_B5	53.21	96.36	34.55	49.07	54.21	50.93	100	45.54	59.81	94.55	43.59	52.34	49.07	53.21	49.07	67.57	44.14	66.67	42.37	68.18	69.09	50.46	50.46	50.46	55.86	68.18	68.18	54.63	69.09
SdrE_B1	49.14	45.13	41.74	52.63	50.46	53.15	45.54	100	51.72	44.64	45.08	51.38	52.21	51.35	52.21	42.86	64.91	41.96	41.13	45.54	41.23	47.83	46.96	46.96	49.11	39.29	39.29	47.79	39.29
SdrE_B2	75.68	58.88	42.98	74.77	65.42	72.48	59.81	51.72	100	58.88	51.26	69.16	71.82	67.59	72.73	55.14	48.7	51.4	52.1	51.4	54.21	70.91	70.91	70.91	70.37	55.14	55.14	71.82	54.21
SdrE_B3	51.85	94.55	34.55	50	55.14	51.85	94.55	44.64	58.88	100	42.61	50.47	47.22	50.93	47.22	68.18	43.24	65.45	41.38	71.82	72.48	49.07	49.07	49.07	55.45	71.56	71.56	54.63	72.48
SdrF_B1	58.82	44.35	39.83	53.33	48.67	53.85	43.59	45.08	51.26	42.61	100	46.9	54.24	46.96	54.24	44.35	46.72	45.22	77.87	46.09	46.09	58.47	58.47	58.47	57.39	45.22	45.22	56.78	46.09
SdrF_B2	65.42	52.34	44.95	66.36	71.3	66.36	52.34	51.38	69.16	50.47	46.9	100	74.77	97.22	74.77	61.9	55.96	55.24	46.96	56.6	54.21	63.21	63.55	63.55	65.42	53.27	53.27	66.36	53.27
SdrF_B3	70	50	45.45	73.64	70.09	69.72	49.07	52.21	71.82	47.22	54.24	74.77	100	72.22	98.18	57.94	53.1	57.94	54.24	54.21	51.85	70	69.09	69.09	70.37	50.93	50.93	73.64	50.93
SdrF_B4	63.3	52.78	45.95	63.89	69.44	63.89	53.21	51.35	67.59	50.93	46.96	97.22	72.22	100	72.22	62.04	54.05	55.56	45.69	57.01	55.05	61.47	63.3	63.3	65.14	54.13	54.13	65.74	54.13
SdrF_B5	70.91	50	45.45	74.55	70.09	69.72	49.07	52.21	72.73	47.22	54.24	74.77	98.18	72.22	100	57.94	53.1	57.01	54.24	54.21	51.85	70.91	70	70	71.3	50.93	50.93	74.55	50.93
SdrF_B6	55.56	68.18	37.61	56.07	51.43	55.14	67.57	42.86	55.14	68.18	44.35	61.9	57.94	62.04	57.94	100	50.91	84.68	42.24	78.18	72.97	54.63	54.63	54.63	63.55	72.07	72.07	61.68	73.87
SdrG_B1	51.3	44.14	40.52	53.1	52.29	52.68	44.14	64.91	48.7	43.24	46.72	55.96	53.1	54.05	53.1	50.91	100	47.27	45.97	43.64	44.25	47.83	47.83	47.83	50.45	42.34	42.34	49.56	43.24
SdrG_B2	54.63	67.27	40.37	56.07	55.24	57.01	66.67	41.96	51.4	65.45	45.22	55.24	57.94	55.56	57.01	84.68	47.27	100	45.69	76.36	70.27	54.63	54.63	54.63	60.19	69.37	69.37	61.68	71.17
SdrI_B1	59.66	43.1	40.16	54.62	48.7	57.26	42.37	41.13	52.1	41.38	77.87	46.96	54.24	45.69	54.24	42.24	45.97	45.69	100	45.69	44.83	60.17	59.32	59.32	54.31	47.41	47.41	55.93	46.55
SdrI_B2	53.27	70	41.28	57.94	54.29	57.01	68.18	45.54	51.4	71.82	46.09	56.6	54.21	57.01	54.21	78.18	43.64	76.36	45.69	100	74.55	55.14	55.14	55.14	57.55	73.64	73.64	57.01	75.45
SdrL_B(WB224)	53.64	70.64	48.48	51.85	55.66	52.78	69.09	41.23	54.21	72.48	46.09	54.21	51.85	55.05	51.85	72.97	44.25	70.27	44.83	74.55	100	51.82	51.82	51.82	54.05	96.36	96.36	54.63	99.09
SdrL_B1(FDAARGOS)	87.5	50.93	41.82	70.91	67.92	71.56	50.46	47.83	70.91	49.07	58.47	63.21	70	61.47	70.91	54.63	47.83	54.63	60.17	55.14	51.82	100	97.32	97.32	84.4	53.21	56.88	89.09	52.29
SdrL_B1(SWO)	87.5	50.93	40.91	70.91	67.29	72.48	50.46	46.96	70.91	49.07	58.47	63.55	69.09	63.3	70	54.63	47.83	54.63	59.32	55.14	51.82	97.32	100	100	83.49	54.13	57.8	89.09	55.05
SdrL_B1_(16A)	87.5	50.93	40.91	70.91	67.29	72.48	50.46	46.96	70.91	49.07	58.47	63.55	69.09	63.3	70	54.63	47.83	54.63	59.32	55.14	51.82	97.32	100	100	83.49	54.13	54.13	89.09	52.29
SdrL_B2(FDAARGOS)	77.98	55.45	44.55	71.3	71.03	70.37	55.86	49.11	70.37	55.45	57.39	65.42	70.37	65.14	71.3	63.55	50.45	60.19	54.31	57.55	54.05	84.4	83.49	83.49	100	55.86	59.46	90.74	54.95
SdrL_B2(SWO)	52.29	69.72	47.69	52.78	55.14	50.93	68.18	39.29	55.14	71.56	45.22	53.27	50.93	54.13	50.93	72.07	42.34	69.37	47.41	73.64	96.36	53.21	54.13	54.13	55.86	100	100	55.56	97.27
SdrL_B2_(16A)	52.29	69.72	47.69	52.78	55.14	50.93	68.18	39.29	55.14	71.56	45.22	53.27	50.93	54.13	50.93	72.07	42.34	69.37	47.41	73.64	96.36	56.88	57.8	54.13	59.46	100	100	59.26	97.27
SdrL_B3(FDAARGOS)	80	55.56	44.55	73.64	71.03	74.31	54.63	47.79	71.82	54.63	56.78	66.36	73.64	65.74	74.55	61.68	49.56	61.68	55.93	57.01	54.63	89.09	89.09	89.09	90.74	55.56	59.26	100	54.63
SdrL_B4(FDAARGOS)	54.13	70.64	48.48	52.78	55.66	52.78	69.09	39.29	54.21	72.48	46.09	53.27	50.93	54.13	50.93	73.87	43.24	71.17	46.55	75.45	99.09	52.29	55.05	52.29	54.95	97.27	97.27	54.63	100

## Sheet: M
q	ClfA_M	ClfB_M	SdrC_M	SdrD_M	SdrE_M	SdrF_M	SdrG_M	SdrI_M	SdrJ_M(NCTC11044)	SdrK_M(FDAARGOS_754)	SdrL_M(16A)	SdrL_M(FDAARGOS_754)	SdrL_M(SWO)	SdrL_M(WB224)
ClfA_M	100		53.85	50	53.85
ClfB_M		100	70.59	62.5	58.33			50	56	64	64	64	64	60
SdrC_M	53.85	70.59	100	85.19	92.59	52	52	75	72	72	72	72	72	76
SdrD_M	50	62.5	85.19	100	92.59	58.33	58.33	66.67	76	76	76	76	76	80
SdrE_M	53.85	58.33	92.59	92.59	100	48	48	70.83	72	72	72	72	72	76
SdrF_M			52	58.33	48	100	96.15	50	56	43.48	43.48	43.48	43.48	50
SdrG_M			52	58.33	48	96.15	100	50	56	43.48	43.48	43.48	43.48	50
SdrI_M		50	75	66.67	70.83	50	50	100	70.83	75	75	75	75	80
SdrJ_M(NCTC11044)		56	72	76	72	56	56	70.83	100	84.62	84.62	84.62	84.62	88.46
SdrK_M(FDAARGOS_754)		64	72	76	72	43.48	43.48	75	84.62	100	100	100	100	84.62
SdrL_M(16A)		64	72	76	72	43.48	43.48	75	84.62	100	100	100	100	84.62
SdrL_M(FDAARGOS_754)		64	72	76	72	43.48	43.48	75	84.62	100	100	100	100	84.62
SdrL_M(SWO)		64	72	76	72	43.48	43.48	75	84.62	100	100	100	100	84.62
SdrL_M(WB224)		60	76	80	76	50	50	80	88.46	84.62	84.62	84.62	84.62	100

## Sheet: R
	ClfA_R	ClfB_R	SdrC_R	SdrD_R	SdrE_R	SdrF_R	SdrG_R	SdrI_R	SdrJ_R(NCTC11044)	SdrK_R(FDAARGOS_754)	SdrL_R(16A)	SdrL_R(FDAARGOS_754)	SdrL_R(SWO)	SdrL_R(WB224)
ClfA_R	100		98.24	98.48	98.8		98.21							97.69
ClfB_R		100	97.06	98.48	98.8		98.21							97.69
SdrC_R	98.24	97.06	100	97.73	98.2	96.47	98.21			98.82	98.82	98.82	98.82	96.92
SdrD_R	98.48	98.48	97.73	100	98.48	98.48	98.21			98.48	98.48	98.48	98.48
SdrE_R	98.8	98.8	98.2	98.48	100	94.61	98.21			100	100	99.4	100	98.45
SdrF_R			96.47	98.48	94.61	100	98.21			96.18	96.36	96.36	96.36	97.69
SdrG_R	98.21	98.21	98.21	98.21	98.21	98.21	100			98.21	98.21	98.21	98.21	98.21
SdrI_R								100
SdrJ_R(NCTC11044)									100
SdrK_R(FDAARGOS_754)			98.82	98.48	100	96.18	98.21			100	99.31	98.96	99.31	98.46
SdrL_R(16A)			98.82	98.48	100	96.36	98.21			99.31	100	100	99.74	98.46
SdrL_R(FDAARGOS_754)			98.82	98.48	99.4	96.36	98.21			98.96	100	100	100	97.69
SdrL_R(SWO)			98.82	98.48	100	96.36	98.21			99.31	99.74	100	100	98.46
SdrL_R(WB224)	97.69	97.69	96.92		98.45	97.69	98.21			98.46	98.46	97.69	98.46	100

## Sheet: SS
	ClfA_SS	ClfB_SS	SdrC_SS	SdrD_SS	SdrE_SS	SdrF_SS	SdrG_SS	SdrI_SS	SdrJ_SS(NCTC11044)	SdrK_SS(FDAARGOS_754)	SdrL_SS(16A)	SdrL_SS(FDAARGOS_754)	SdrL_SS(SWO)	SdrL_SS(WB224)
ClfA_SS	100	44.44	57.58	51.52	51.52	50	46.43	45.45	41.67	45.71	41.67	41.67	41.67	41.67
ClfB_SS	44.44	100	46.51	53.49	55	63.64	56.41	60	71.74	69.57	73.91	73.91	73.91	73.91
SdrC_SS	57.58	46.51	100	83.33	80.39	62.79	58.97	60.42	60.47	64.1	58.14	60.47	58.14	60.47
SdrD_SS	51.52	53.49	83.33	100	90.74	67.44	61.54	60.42	65.12	62.5	62.79	65.12	62.79	65.12
SdrE_SS	51.52	55	80.39	90.74	100	70	64.1	67.5	67.5	60.47	65	67.5	65	67.5
SdrF_SS	50	63.64	62.79	67.44	70	100	69.23	77.27	76.09	75	77.27	77.27	77.27	77.27
SdrG_SS	46.43	56.41	58.97	61.54	64.1	69.23	100	61.54	66.67	64.1	66.67	66.67	66.67	66.67
SdrI_SS	45.45	60	60.42	60.42	67.5	77.27	61.54	100	77.27	75.56	75.56	77.78	75.56	77.78
SdrJ_SS(NCTC11044)	41.67	71.74	60.47	65.12	67.5	76.09	66.67	77.27	100	86.96	95.65	97.83	95.65	97.83
SdrK_SS(FDAARGOS_754)	45.71	69.57	64.1	62.5	60.47	75	64.1	75.56	86.96	100	91.3	89.13	91.3	89.13
SdrL_SS(16A)	41.67	73.91	58.14	62.79	65	77.27	66.67	75.56	95.65	91.3	100	97.83	100	97.83
SdrL_SS(FDAARGOS_754)	41.67	73.91	60.47	65.12	67.5	77.27	66.67	77.78	97.83	89.13	97.83	100	97.83	100
SdrL_SS(SWO)	41.67	73.91	58.14	62.79	65	77.27	66.67	75.56	95.65	91.3	100	97.83	100	97.83
SdrL_SS(WB224)	41.67	73.91	60.47	65.12	67.5	77.27	66.67	77.78	97.83	89.13	97.83	100	97.83	100

## Sheet: W
	ClfA_W	ClfB_W	SdrC_W	SdrD_W	SdrE_W	SdrF_W	SdrG_W	SdrI_W	SdrJ_W(NCTC11044)	SdrK_W(FDAARGOS_754)	SdrL_W(16A)	SdrL_W(FDAARGOS_754)	SdrL_W(SWO)	SdrL_W(WB224)
ClfA_W	100
ClfB_W		100
SdrC_W			100	80.77	80.77
SdrD_W			80.77	100	100
SdrE_W			80.77	100	100
SdrF_W						100	90
SdrG_W						90	100
SdrI_W								100
SdrJ_W(NCTC11044)									100					75
SdrK_W(FDAARGOS_754)										100	90.91	72.73	90.91
SdrL_W(16A)										90.91	100	81.82	100
SdrL_W(FDAARGOS_754)										72.73	81.82	100	81.82
SdrL_W(SWO)										90.91	100	81.82	100
SdrL_W(WB224)									75					100
